# Supplementary material for: Effects of Photobiomodulation on Oral Mucositis: Visualization and Analysis of Knowledge
Source: Life (Basel). 2022 Nov 21;12(11):1940. doi: 10.3390/life12111940 (PMC9694968; doi:10.3390/life12111940)
Supplement: Supplementary file 1 [file life-12-01940-s001.zip]

Archive with 1 entries (1 files):
- life-1932369-supplementary.pdf
